# Supplementary material for: Ginsenoside CK Inhibits Hypoxia-Induced Epithelial–Mesenchymal Transformation through the HIF-1α/NF-κB Feedback Pathway in Hepatocellular Carcinoma
Source: Foods. 2021 May 26;10(6):1195. doi: 10.3390/foods10061195 (PMC8227303; doi:10.3390/foods10061195)
Supplement: Supplementary file 1 [file foods-10-01195-s001.zip]

Archive with 1 entries (1 files):
- foods-1240505-supplementary.pdf
